# Supplementary material for: Prevalence of hyperprolific authors in sports medicine and musculoskeletal health and implications on research attention
Source: PLoS One. 2026 Mar 18;21(3):e0343827. doi: 10.1371/journal.pone.0343827 (PMC12998802; doi:10.1371/journal.pone.0343827)
Supplement: S1 File — (ZIP) [file pone.0343827.s001.zip]

Archive with 14 entries (12 files):
- EP-authorship-analysis-master/
- EP-authorship-analysis-master/README.md
- EP-authorship-analysis-master/__pycache__/
- EP-authorship-analysis-master/__pycache__/analysis_engine.cpython-312.pyc
- EP-authorship-analysis-master/__pycache__/config.cpython-312.pyc
- EP-authorship-analysis-master/__pycache__/data_models.cpython-312.pyc
- EP-authorship-analysis-master/__pycache__/scopus_data_extractor.cpython-312.pyc
- EP-authorship-analysis-master/analysis_engine.py
- EP-authorship-analysis-master/config.py
- EP-authorship-analysis-master/data_models.py
- EP-authorship-analysis-master/main.py
- EP-authorship-analysis-master/requirements.txt
- EP-authorship-analysis-master/scopus_data_extractor.py
- EP-authorship-analysis-master/visualization.py
