# Supplementary material for: Prevalence of hyperprolific authors in sports medicine and musculoskeletal health and implications on research attention
Source: PLoS One. 2026 Mar 18;21(3):e0343827. doi: 10.1371/journal.pone.0343827 (PMC12998802; doi:10.1371/journal.pone.0343827)
Supplement: S1 File — (ZIP) [file pone.0343827.s001.zip › EP-authorship-analysis-master/requirements.txt]

pandas>=1.5.0
numpy>=1.21.0
matplotlib>=3.5.0
seaborn>=0.11.0
requests>=2.28.0
python-dotenv>=0.19.0 
